# Supplementary material for: Should All Fractions of the Boar Ejaculate Be Prepared for Insemination Rather Than Using the Sperm Rich Only?
Source: Biology (Basel). 2022 Jan 28;11(2):210. doi: 10.3390/biology11020210 (PMC8869087; doi:10.3390/biology11020210)
Supplement: Supplementary file 1 [file biology-11-00210-s001.zip]

Archive with 1 entries (1 files):
- biology-1547076-supplementary.pdf
